# Supplementary material for: Oxytocin modulates local topography of human functional connectome in healthy men at rest
Source: Commun Biol. 2021 Jan 15;4:68. doi: 10.1038/s42003-020-01610-z (PMC7811009; doi:10.1038/s42003-020-01610-z)
Supplement: Supplementary file 5 — Supplementary Data 2 [file 42003_2020_1610_MOESM5_ESM.xlsx]

## Sheet: Fig1
ID	Treatment	Global_efficiency
8	Spray	0.06603858
12	Spray	0.06480917
13	Spray	0.06160232
14	Spray	0.06497672
15	Spray	0.06624559
16	Spray	0.06094517
17	Spray	0.06102684
18	Spray	0.06344312
19	Spray	0.06386251
20	Spray	0.05888336
21	Spray	0.06123678
22	Spray	0.06560551
23	Spray	0.06196474
27	Spray	0.05974756
28	Spray	0.06611987
29	Spray	0.06445948
8	Intravenous	0.06486782
12	Intravenous	0.06575932
13	Intravenous	0.06297278
14	Intravenous	0.06630381
15	Intravenous	0.06709848
16	Intravenous	0.0635214
17	Intravenous	0.06283914
18	Intravenous	0.06297154
19	Intravenous	0.06492861
20	Intravenous	0.05973798
21	Intravenous	0.06111836
22	Intravenous	0.06440977
23	Intravenous	0.0630459
27	Intravenous	0.05991721
28	Intravenous	0.06417063
29	Intravenous	0.06478646
8	Nebuliser	0.06361328
12	Nebuliser	0.0635962
13	Nebuliser	0.05996591
14	Nebuliser	0.06724628
15	Nebuliser	0.06590696
16	Nebuliser	0.0647969
17	Nebuliser	0.06307832
18	Nebuliser	0.06266441
19	Nebuliser	0.06251654
20	Nebuliser	0.06035928
21	Nebuliser	0.05856688
22	Nebuliser	0.06299777
23	Nebuliser	0.06614804
27	Nebuliser	0.06135343
28	Nebuliser	0.06175477
29	Nebuliser	0.06456103
8	Placebo	0.06523192
12	Placebo	0.0667061
13	Placebo	0.05992544
14	Placebo	0.06336152
15	Placebo	0.06422163
16	Placebo	0.05989333
17	Placebo	0.06431638
18	Placebo	0.06753641
19	Placebo	0.05771359
20	Placebo	0.06238302
21	Placebo	0.05788562
22	Placebo	0.06129553
23	Placebo	0.06224931
27	Placebo	0.06312372
28	Placebo	0.06569025
29	Placebo	0.06407848

## Sheet: Fig7
ID	Treatment	Time	Concentration
8	Spray	1	0.51
13	Spray	1	0.79
28	Spray	1	1.11
23	Spray	1	2.37
16	Spray	1	1.34
18	Spray	1	7.46
19	Spray	1	8.85
21	Spray	1	3.32
27	Spray	1	3.32
12	Spray	1	0.68
17	Spray	1	5.32
20	Spray	1	3.86
15	Spray	1	0.51
14	Spray	1	6.74
22	Spray	1	3.62
29	Spray	1	9.41
12	Intravenous	1	0.66
17	Intravenous	1	6.74
20	Intravenous	1	3.91
8	Intravenous	1	1.25
13	Intravenous	1	1.1
28	Intravenous	1	0.49
23	Intravenous	1	2.38
15	Intravenous	1	1.58
14	Intravenous	1	4.26
22	Intravenous	1	1.08
29	Intravenous	1	4.15
16	Intravenous	1	6.34
18	Intravenous	1	6.66
19	Intravenous	1	1.44
21	Intravenous	1	0.43
27	Intravenous	1	1.73
16	Nebuliser	1	1.55
18	Nebuliser	1	4.62
19	Nebuliser	1	7.8
21	Nebuliser	1	1.93
27	Nebuliser	1	2.18
15	Nebuliser	1	0.76
14	Nebuliser	1	1.55
22	Nebuliser	1	1.48
29	Nebuliser	1	3.96
8	Nebuliser	1	3.18
13	Nebuliser	1	0.8
28	Nebuliser	1	8.22
23	Nebuliser	1	1.49
12	Nebuliser	1	0.75
17	Nebuliser	1	1.56
20	Nebuliser	1	1.19
15	Placebo	1	0.48
14	Placebo	1	1.32
22	Placebo	1	1.31
29	Placebo	1	6.88
12	Placebo	1	0.33
17	Placebo	1	3.64
20	Placebo	1	1.38
16	Placebo	1	3.91
18	Placebo	1	6.45
19	Placebo	1	1.55
21	Placebo	1	1.58
27	Placebo	1	2.93
8	Placebo	1	1.08
13	Placebo	1	0.65
28	Placebo	1
23	Placebo	1	1.69
8	Spray	2	8.28
13	Spray	2	7.57
28	Spray	2	4.72
23	Spray	2	3.97
16	Spray	2	3.02
18	Spray	2	8.88
19	Spray	2	7.55
21	Spray	2	1.7
27	Spray	2	6.21
12	Spray	2	2.48
17	Spray	2	5.78
20	Spray	2	6.75
15	Spray	2	9.96
14	Spray	2	14.54
22	Spray	2	6.72
29	Spray	2	14.42
12	Intravenous	2	31.61
17	Intravenous	2	23.1
20	Intravenous	2	12.62
8	Intravenous	2	20.71
13	Intravenous	2	21.51
28	Intravenous	2	20.98
23	Intravenous	2	13.45
15	Intravenous	2	24.56
14	Intravenous	2	5.12
22	Intravenous	2	11.05
29	Intravenous	2	19.65
16	Intravenous	2	12.11
18	Intravenous	2
19	Intravenous	2	9.54
21	Intravenous	2	6.19
27	Intravenous	2	12.98
16	Nebuliser	2	12.27
18	Nebuliser	2	15.7
19	Nebuliser	2	6.59
21	Nebuliser	2	3.95
27	Nebuliser	2	4.62
15	Nebuliser	2	7.76
14	Nebuliser	2	3.93
22	Nebuliser	2	5.27
29	Nebuliser	2	9.56
8	Nebuliser	2	4.82
13	Nebuliser	2	2.58
28	Nebuliser	2	17.59
23	Nebuliser	2	4.99
12	Nebuliser	2	4.36
17	Nebuliser	2	9.48
20	Nebuliser	2	1.84
15	Placebo	2
14	Placebo	2	0.87
22	Placebo	2	1.82
29	Placebo	2
12	Placebo	2	0.44
17	Placebo	2
20	Placebo	2	1.49
16	Placebo	2	1.25
18	Placebo	2	3.12
19	Placebo	2	1.48
21	Placebo	2	1.62
27	Placebo	2	1.32
8	Placebo	2	0.83
13	Placebo	2	0.51
28	Placebo	2	4.42
23	Placebo	2	1.33

## Sheet: FigS1
ID	Treatment	Mean_FC
8	Spray	0.0312496754731267
12	Spray	0.0139153291170505
13	Spray	0.0138166292838045
14	Spray	0.0192779394419911
15	Spray	0.018008500190311
16	Spray	0.00743964478852708
17	Spray	0.0190808888648753
18	Spray	0.0143255687751002
19	Spray	0.0252031020214387
20	Spray	0.0161791303222345
21	Spray	0.0137863755570059
22	Spray	0.0220392438533697
23	Spray	0.0179192290603169
27	Spray	0.0203521003405147
28	Spray	0.0238032565768453
29	Spray	0.0241427454482937
8	Intravenous	0.0153893664324977
12	Intravenous	0.0147910907463055
13	Intravenous	0.0266350593365522
14	Intravenous	0.0209544738896405
15	Intravenous	0.0178652973818853
16	Intravenous	0.0237155640846147
17	Intravenous	0.0351189310165962
18	Intravenous	0.0225545043778675
19	Intravenous	0.0286657982196689
20	Intravenous	0.0160120109554928
21	Intravenous	0.012390690274635
22	Intravenous	0.0204803865277459
23	Intravenous	0.0211062956077391
27	Intravenous	0.0246312895062977
28	Intravenous	0.015664910775968
29	Intravenous	0.0241427454482937
8	Nebuliser	0.0202857824672728
12	Nebuliser	0.0151385482064157
13	Nebuliser	0.0195588716433094
14	Nebuliser	0.0423780782273152
15	Nebuliser	0.0159093917692898
16	Nebuliser	0.017127852562665
17	Nebuliser	0.0375683309267864
18	Nebuliser	0.0192516332345593
19	Nebuliser	0.0248585014098777
20	Nebuliser	0.016159806255989
21	Nebuliser	0.0105465956346497
22	Nebuliser	0.0135348606953691
23	Nebuliser	0.0265987766320231
27	Nebuliser	0.0252160973967518
28	Nebuliser	0.0114182697499938
29	Nebuliser	0.0153893664324977
8	Placebo	0.0238883730548412
12	Placebo	0.0203425330506634
13	Placebo	0.0241247575734416
14	Placebo	0.0187850935031688
15	Placebo	0.0140081293961002
16	Placebo	0.00915369673324782
17	Placebo	0.0241928059899307
18	Placebo	0.0267435532411785
19	Placebo	0.0162799542881453
20	Placebo	0.0265167779630842
21	Placebo	0.0112966266713673
22	Placebo	0.0198743366249414
23	Placebo	0.0221290276897257
27	Placebo	0.0273837842380952
28	Placebo	0.0276755665765622
29	Placebo	0.0202857824672728

## Sheet: FigS3
ID	Treatment	Motion
8	Spray	0.12
12	Spray	0.23
13	Spray	0.21
14	Spray	0.08
15	Spray	0.06
16	Spray	0.12
17	Spray	0.17
18	Spray	0.17
19	Spray	0.12
20	Spray	0.06
21	Spray	0.06
22	Spray	0.07
23	Spray	0.06
27	Spray	0.08
28	Spray	0.05
29	Spray	0.31
8	Intravenous	0.1
12	Intravenous	0.13
13	Intravenous	0.16
14	Intravenous	0.07
15	Intravenous	0.07
16	Intravenous	0.13
17	Intravenous	0.06
18	Intravenous	0.06
19	Intravenous	0.11
20	Intravenous	0.16
21	Intravenous	0.06
22	Intravenous	0.07
23	Intravenous	0.09
27	Intravenous	0.07
28	Intravenous	0.06
29	Intravenous	0.31
8	Nebuliser	0.07
12	Nebuliser	0.07
13	Nebuliser	0.26
14	Nebuliser	0.08
15	Nebuliser	0.04
16	Nebuliser	0.08
17	Nebuliser	0.12
18	Nebuliser	0.15
19	Nebuliser	0.07
20	Nebuliser	0.11
21	Nebuliser	0.05
22	Nebuliser	0.11
23	Nebuliser	0.08
27	Nebuliser	0.07
28	Nebuliser	0.07
29	Nebuliser	0.16
8	Placebo	0.1
12	Placebo	0.16
13	Placebo	0.25
14	Placebo	0.1
15	Placebo	0.06
16	Placebo	0.1
17	Placebo	0.04
18	Placebo	0.11
19	Placebo	0.13
20	Placebo	0.07
21	Placebo	0.09
22	Placebo	0.12
23	Placebo	0.07
27	Placebo	0.07
28	Placebo	0.08
29	Placebo	0.15
